# Supplementary material for: Molecularly Imprinted Polymeric Nanoparticles as Drug Delivery System for Tenofovir, an Acyclic Nucleoside Phosphonate Antiviral
Source: Pharmaceutics. 2024 Jul 21;16(7):965. doi: 10.3390/pharmaceutics16070965 (PMC11280436; doi:10.3390/pharmaceutics16070965)
Supplement: Supplementary file 1 [file pharmaceutics-16-00965-s001.zip]

Archive with 1 entries (1 files):
- pharmaceutics-3065925-supplementary.pdf
